# Supplementary material for: AURKB-driven dissolution of CIZ1–RNA assemblies from the inactive X chromosome in mitosis
Source: Nucleic Acids Res. 2026 Feb 2;54(3):gkag018. doi: 10.1093/nar/gkag018 (PMC12862363; doi:10.1093/nar/gkag018)
Supplement: gkag018_Supplemental_Files [file gkag018_supplemental_files.zip]

Archive with 3 entries (3 files):
- Revised Byrom et al Supp file  .pdf
- Supplemental Dataset 1.xlsx
- Supplemental Dataset 2.xlsx
